# Supplementary material for: Emergence of swine influenza A virus, porcine respirovirus 1 and swine orthopneumovirus in porcine respiratory disease in Germany
Source: Emerg Microbes Infect. 2023 Aug 2;12(2):2239938. doi: 10.1080/22221751.2023.2239938 (PMC10402848; doi:10.1080/22221751.2023.2239938)
Supplement: Supplemental Material [file TEMI_A_2239938_SM7621.zip]

Archive with 7 entries (7 files):
- supplemental_table 6.xlsx
- supplemental_table 7.xlsx
- Supplemental_table1.xlsx
- supplemental_table2.xlsx
- supplemental_table3.xlsx
- supplemental_table4.xlsx
- supplemental_table5.xlsx
