# Supplementary material for: Emergence of swine influenza A virus, porcine respirovirus 1 and swine orthopneumovirus in porcine respiratory disease in Germany
Source: Emerg Microbes Infect. 2023 Aug 2;12(2):2239938. doi: 10.1080/22221751.2023.2239938 (PMC10402848; doi:10.1080/22221751.2023.2239938)
Supplement: Supplemental Material [file TEMI_A_2239938_SM7621.zip › supplemental_table 6.xlsx]

## Sheet: supplemental table 6
Primer/Probe	Mix	Oligo amount (µL) *	Sequence (5´-3´)	Location	Product size	Reference sequence
PRespiV-F-F	PRV1 F	5	GRRAAGACYCARAACTCAATT	5326-5347	87 bp	Porcine respirovirus 1 isolate GER/LEHJN/2018 MT995732
PRespiV-F-R		5	CATTGACATAATCCTGGAGCA	5393-5413
PRespiV-F-S-FAM		2.5	FAM-TGAGAGCCAGTATCTGTTCACCTGC-BHQ1	5365-5389
PRespiV-NP-F	PRV1 NP	5	TTAAGTGTCTTTGACACATTTAG	156-178	65 bp
PRespiV-NP-R		5	GGTGTTCTTTTGTCCAGGTA	202-221
PRespiV-NP-FAM		2.5	FAM-TAGAGGAGGTGGTGGTGCGGTT-BHQ1	179-201
PRespiV-P-F1	PRV1 P	5	AGGAGGGACRCTCAACAAC	1896-1915	69 bp
PRespiV-P-F2		5	AAGAAGGAACACCCAACAAC	1895-1915
PRespiV-P-R		10	CACTGGCAAGGATGATGTC	1919-1941
PRespiV-P-FAM		2.5	FAM-ACACTCACYAGTGCAGTCGGACTC-BHQ1	1946-1964
*Oligo stock solutions were solubilized in a concentration of 100 pmol/µL (equivalent to 100 µM). The figures in column 3 indicate the amount of µL of that solution used to create a mix with TE buffer added to the final amount of 200 µL.
