# Supplementary material for: Emergence of swine influenza A virus, porcine respirovirus 1 and swine orthopneumovirus in porcine respiratory disease in Germany
Source: Emerg Microbes Infect. 2023 Aug 2;12(2):2239938. doi: 10.1080/22221751.2023.2239938 (PMC10402848; doi:10.1080/22221751.2023.2239938)
Supplement: Supplemental Material [file TEMI_A_2239938_SM7621.zip › supplemental_table 7.xlsx]

## Sheet: supplemental table 7
Primer/Probe	Mix	Oligo amount (µL)*	Sequence (5´-3´)	Location	Product size	Reference sequence
Pneumo-NP-F	SOV NP1	5	GCCAGAGGAGTGGTTGCA	1454-1471	81 bp	Swine pneumovirus 57 KX364383
Pneumo-NP-R		5	CACCACAATCTGGTGCATCA	1516-1536
OrthoPneumo-NP-Cy5_1		2.5	CY5-CTGGGCTGCCTGACAATCGGAGGC-BHQ3	1491-1515
Pneumo-NP-F2	SOV NP2	5	GCAGCAYTRGTTGTTTCCA	1553-1571	93 bp
Pneumo-NP-R2		5	CCTTCTCRGCTTTCAGCACA	1627-1646
OrthoPneumo-NP-Cy5_2		2.5	Cy5-AGCTGCAGGGGACAGGGGAGGACT-BHQ3	1576-1599
Pneumo-M-F	SOV M	5	GCAGGACCTTGACAGTGTA	3696-3714	133 bp
Pneumo-M-R		5	CAGTTTGAATGCACCTTTGGT	3754-3776
OrthoPneumo-M-FAM		2.5	FAM-ACAGCTAGGGTGGCCCCTTATGC-BHQ1	3808-3828
Pneumo-G-F	SOV G	5	ACCGACTTTACACAGAATGC	4783-4802	98 bp
Pneumo-G-R		5	TCGGGGGTGGTCCCTTT	4864-4880
OrthoPneumo-G-FAM		2.5	FAM-CCAACCACTAGCCTACCTCCCACA-BHQ1	4837-4860
*Oligo stock solutions were solubilized in a concentration of 100 pmol/µL (equivalent to 100 µM). The figures in column 3 indicate the amount of µL of that solution used to create a mix with TE buffer added to the final amount of 200 µL.
