# Supplementary material for: Emergence of swine influenza A virus, porcine respirovirus 1 and swine orthopneumovirus in porcine respiratory disease in Germany
Source: Emerg Microbes Infect. 2023 Aug 2;12(2):2239938. doi: 10.1080/22221751.2023.2239938 (PMC10402848; doi:10.1080/22221751.2023.2239938)
Supplement: Supplemental Material [file TEMI_A_2239938_SM7621.zip › Supplemental_table1.xlsx]

## Sheet: supplemental table 1
Hemagglutinin
Primer/Probe	Mix (Fluorescence)	Oligo amount* (µL)	Sequence (5´-3´)	Location	Product size	Reference sequence
H1av (HEX)
H1av-F3.1	2plex HA	5	CCCTTACAMCTGGGRAAYTG	196-215	103 bp	A/swine/Italy/58247/2020(H1N1) MW244325.1
H1av-F3.2		5	CCCTTACAMCTGGRGAAYTG	196-215
H1av-F3.3		5	CCCTTACAMCTGRGGAAYTG	196-215
H1av-F3.4		5	CCTTTAAACCTTGGGAATTG	196-215
H1av-R3.1		10	GAAGTCTCTAYTATRTAIGACCA	277-299
H1av-R3.2		10	GGAGCCTCTATAATRTAIGACCA	277-299
H1av-3_HEX		2.5	HEX-ATGGATCCTIGGCAAYCCWGAATGTGA-BHQ1	228-254
H1av_Sw_Fn		20	GAAGGRGGATGGACAGGRATRA	1063-1084	113 bp
H1av-R2.1		10	ATCAATTGCIATTTGIGTRCTTTT	1147-1170
H1av-R2.2		10	ATCGATAGCTATTTGCGTACTTTT	1147-1170
H1av-HEX-2		2.5	HEX-AGATGGATGGTATGGRTAYCATCA-BHQ1	1086-1109
H3porc (CY5)						A/swine/Bakum/8602/99(H3N2) EF409250
H3_2_Fw		20	CTAGAGGIATATTYGGIGCAAT	1060-1081	164 bp
H3-2-Rv-a		7.5	TTGRTGTCTGAARCCRTACCA	1125-1145
H3-2-Rv-b		7.5	TTGRTGCTTGAARCCRTACCA	1125-1146
H3-2-Rv-c		7.5	TTGRTGCCTGAARCCRTACCA	1125-1147
H3-2_Cy5		2.5	CY5-AATGGTTGGGARGGAATGGTRGATGGT-BHQ3	1098-1124
H1hu (ROX)	3plex HA
H1hu_Sw_F_2		10	GGATGGTACGGTTAYCAYCA	1122-1141	169 bp	A/swine/Kitzen/IDT6142/2007(H1N2) GQ161145.1
H1[N2]_Swine_Fw		10	GAGGGGGRTGGACCGGAATGATAGATGGA[I]5TGGTTATCATCA	1096-1141
H1hu_Sw_R_2		10	TTTCGATCACAGAATTCACCT	1216-1236
H1[N2]_Swine_Rv		10	ACCTACAGCTGTGAATTGAGTGTTCATYTTNTCG[I]5AGAGTTCACCT	1216-1265
H1hu_Sw_ROX		2.5	ROX-CAGGGWTCTGGHTATGCTGCDGACC-BHQ2	1152-1176
H1pdm (FAM)
H1pdm_Fw-3		10	AGCCCCATTGCATTTGGGTA	224-243	102 bp	A/swine/Wachtum/20657/2014(H1N1) MK367143.1
H1pdm_Rv-3		10	TTCCACAATGTAIGACCATGA	306-326
H1pdm_FAM-3		1	FAM-CTGGRTTTCCCARRATCCAGCCAGC-BHQ1	255-279
H1pdm_FAM-3 a		1	FAM-CACAYTCTGGRTTTCCCARGATCCA-BHQ1	261-285
H3hu (CY5)
H3hu_F		10	CAATAGTAAAACCGGGAGACA	781-801	95 bp	A/swine/Goldenstedt/20754/2014(H3N2) MK363153.1
H3hu_F2		10	CAATAGTAAAACCGGGAGATG	781-801
H3hu_R2		20	TTGAGCTTTTCCCARTTCGT	857-876
H3hu_Cy5		10	CY5-CTTTTGATTAACAGCACAGGGAATC-BHQ-3	772-796
Neuraminidase
Primer/Probe	Mix	Oligo amount* (µL)	Sequence (5´-3´)	Location	Product size	Reference sequence
N1all (FAM)	3plex NA
N1.3_F		15	AGRCCTTGYTTCTGGGTTGA	1255-1274	126 bp	A/swine/Germany/SIV04/2008 (H1N1) FN429079
N1.3_R		15	ACCGTCTGGCCAAGACCA	1363-1380
AIV_N1.3_FAM		2.5	FAM-ATYTGGACYAGTGGGAGCAGCAT-BHQ1	1306-1328
N1pdm (ROX)
N1pdm_FW_2		5	CAACACTTGGGTAAATCAGA	174-193	106 bp	A/swine/Italy/325451/2011 (H1N1) KF823975.1
N1pdm-3-F		5	CAGGGCAGAGAGAGGAATT	262-280
N1pdm_RV_2		10	CGGAAACCACTGACTGTC	230-247
N1pdm_SO_2		2.5	ROX-CATCAGCAACACCAACTTTGCTGCT-BHQ2	204-228
N2all (HEX)
N2_1367F		15	AGTCTGGTGGACYTCAAAYAG	1305-1325	116 bp	A/swine/Bakum/8602/99 (H3N2) EF409258
N2_1468R		15	TTGCGAAAGCTTATATAGVCATGA	1397-1420
AIV_N2_1444_HEX		2.5	HEX-CCATCAGGCCATGAGCCTGWWCCATA-BHQ1	1357-1382
*Oligo stock solutions were solubilized in a concentration of 100 pmol/µL (equivalent to 100 µM). The figures in column 3 indicate the amount of µL of that solution used to create a mix with TE buffer added to the final amount of 200 µL.
