# Supplementary material for: Emergence of swine influenza A virus, porcine respirovirus 1 and swine orthopneumovirus in porcine respiratory disease in Germany
Source: Emerg Microbes Infect. 2023 Aug 2;12(2):2239938. doi: 10.1080/22221751.2023.2239938 (PMC10402848; doi:10.1080/22221751.2023.2239938)
Supplement: Supplemental Material [file TEMI_A_2239938_SM7621.zip › supplemental_table2.xlsx]

## Sheet: supplemental table 2
Sample ID	Holding	swIAV	swIAV subtype	PRV1	SOV
2021AI04842	1	29.54	H1avN1	32.57	neg
2021AI05030	2	28.42	H1avN1	34.75	neg
2021AI05031		24.91	H1avN1	neg	neg
2021AI04855	3	33.20	H1pdmN2	neg	neg
2021AI04856		25.22	H1pdmN2	neg	neg
2021AI04857		23.04	H1pdmN2	neg	neg
2021AI04858		neg	neg	neg	neg
2021AI04859		neg	neg	neg	neg
2021AI04860		neg	neg	neg	neg
2021AI04861		32.80	H1pdmN2	neg	neg
2021AI04862		30.54	H1pdmN2	neg	neg
2021AI04942	4	33.37	H1huNx	neg	neg
2021AI04943		neg	neg	neg	neg
2021AI04944		29.60	H1av/H1huN2	neg	neg
2021AI04946		28.79	H1avNx	neg	neg
2021AI04947		29.83	H1huN2	neg	neg
2021AI04948		25.00	H1avN1	neg	neg
2021AI04949		31.07	neg	neg	neg
2021AI04950		30.68	H1pdmN2	neg	neg
2021AI04951		26.43	H1N1	31.80	neg
2021AI04952		36.54	neg	neg	neg
2021AI04953		33.53	H1avN2	neg	neg
2021AI04954		24.55	H1avN2	neg	neg
2021AI04955		neg	H1avN2	neg	neg
2021AI04956		24.44	H1avN2	neg	neg
2021AI04957		neg	neg	neg	neg
2021AI04958		neg	neg	neg	neg
2021AI04959		32.63	H1pdmN2	neg	neg
2021AI04960		neg	neg	neg	neg
2021AI04961		36.81	H1avN1	neg	neg
2021AI04962		30.09	H1pdmN2	neg	neg
2021AI04963		neg	neg	neg	neg
2021AI04964		32.25	H1avN1	neg	neg
2021AI04965		33.76	H1avN1	27.55	neg
2021AI04966		neg	neg	26.30	neg
2021AI04967		33.61	H1avN1	27.99	neg
2021AI04968		32.54	H1avN1	28.94	neg
2021AI04969		33.33	H1avN2	neg	neg
2021AI04970		30.27	H1avN2	neg	neg
2021AI04971		neg	neg	neg	neg
2021AI04972		36.07	neg	neg	neg
2021AI04973		neg	neg	31.96	neg
2021AI04974		35.74	H1avNx	neg	neg
2021AI04975		neg	neg	neg	neg
2021AI04976		27.10	H1huN2	neg	neg
2021AI04977		26.86	H1pdmN2	neg	neg
2021AI04978		29.22	H1pdmN2	neg	neg
2021AI04979		26.25	H1avN1	neg	neg
2021AI04980		27.47	H1pdmN1	neg	neg
2021AI04981		29.32	H1pdmN1	31.17	neg
2021AI04982		31.52	H1pdmN1	34.58	neg
2021AI04983		neg	neg	neg	neg
2021AI04984		neg	neg	neg	neg
2021AI04985		neg	neg	neg	38.24
2021AI04986		36.06	H1avN2	30.75	neg
2021AI04987		26.38	H1avN1	neg	neg
2021AI04988		26.63	H1avN1	neg	neg
2021AI04989		31.57	neg	neg	neg
2021AI04990		30.24	H1avN1	neg	neg
2021AI04991		28.90	H1avN1	neg	neg
2021AI04992		29.80	H1avN1	neg	neg
2021AI04993		28.93	H1avN1	neg	neg
2021AI04994		25.85	H1avN1	neg	neg
2021AI04995		28.14	H1pdmN2	neg	neg
2021AI04996		31.90	neg	neg	neg
2021AI04997		28.94	H1avN1	neg	neg
2021AI04998		neg	neg	neg	neg
2021AI04999		neg	neg	neg	neg
2021AI05000		31.68	H1pdmN2	neg	neg
2021AI05001		33.03	H1avN1	24.54	neg
2021AI05002		34.59	H1avN1	neg	neg
2021AI05003		29.46	H1avN1	neg	neg
2021AI05004		neg	neg	neg	neg
2021AI05005		32.59	H1hu/H1av/N2	neg	neg
2021AI05006		26.57	H1pdm/H1av/N1/N2	neg	neg
2021AI05007		28.93	H1avN1	29.25	neg
2021AI05008		33.20	neg	neg	neg
2021AI05009		neg	neg	neg	neg
2021AI05010		26.64	H1avN1	neg	neg
2021AI05011		22.71	H1avN1	neg	neg
2021AI05012		neg	neg	neg	neg
2021AI05013		31.40	H1pdmN2	25.37	neg
2021AI05014		28.41	H1avN1	neg	neg
2021AI05015		32.72	HxN1/N2	neg	neg
2021AI05016		27.10	H1avN1	neg	neg
2021AI05017		29.01	H1avN2	30.51	neg
2021AI05018		30.42	H1avN1	neg	neg
2021AI05019		32.76	H1pdmN2	neg	neg
2021AI05020		29.09	H1pdmN2	32.63	neg
2021AI05021		30.51	H1avN2	28.12	neg
2021AI05022		34.53	H1avN1	neg	neg
2021AI05023		30.52	H1avN1	neg	neg
2021AI05024		30.97	H1avN1	neg	neg
2021AI04853	5	25.23	H1av/H1pdmN1	32.44	neg
2021AI04854		26.59	H1avN2	33.96	neg
2021AI05032	6	21.23	H1pdmN2	neg	neg
2021AI05033	7	19.20	H1pdmN2	35.62	neg
2021AI05034	8	18.33	H1pdmN2	neg	neg
2021AI05035	9	16.15	H1pdmN2	neg	neg
2021AI05364	10	neg	-	neg	neg
2021AI05365		neg	-	neg	neg
2021AI05366		38.82	-	35.47	neg
2021AI05367		neg	-	38.76	neg
2021AI05368		neg	-	neg	neg
2021AI05369		neg	-	neg	neg
2021AI05370		neg	-	neg	neg
2021AI05371		neg	-	neg	neg
2021AI05385	11	neg	-	neg	neg
2021AI05386		neg	-	neg	neg
2021AI05387		neg	-	neg	neg
2021AI05388		neg	-	neg	neg
2021AI05389		neg	-	neg	neg
2021AI05390		neg	-	neg	neg
2021AI05391		neg	-	30.59	neg
2021AI05392		neg	-	neg	neg
2021AI05393		neg	-	neg	neg
2021AI05394		neg	-	34.46	neg
2021AI05395		neg	-	neg	neg
2021AI05396		neg	-	neg	neg
2021AI05397		neg	-	neg	neg
2021AI05398		neg	-	neg	neg
2021AI05399		neg	-	neg	neg
2021AI05400		neg	-	neg	neg
2021AI05401		neg	-	neg	neg
2021AI05402		neg	-	neg	neg
2021AI05403		neg	-	neg	neg
2021AI05404		neg	-	neg	neg
2021AI05507	12	neg	-	35.14	neg
2021AI05508		neg	-	neg	neg
2021AI05509		neg	-	neg	neg
2021AI05510		neg	-	neg	neg
2021AI05511		neg	-	36.26	neg
2021AI05512		neg	-	neg	neg
2021AI05513		neg	-	neg	neg
2021AI05514		neg	-	neg	neg
2021AI05515		neg	-	neg	neg
2021AI05516		neg	-	neg	neg
2021AI05517		neg	-	neg	neg
2021AI05518		neg	-	neg	neg
2021AI05519		neg	-	36.08	neg
2021AI05520		neg	-	neg	neg
2021AI05521		neg	-	35.91	neg
2021AI05522		neg	-	neg	neg
2021AI05523		neg	-	35.89	neg
2021AI05524		neg	-	neg	neg
2021AI05525		neg	-	33.09	neg
2021AI05526		neg	-	36.74	neg
2021AI05527		neg	-	neg	neg
2021AI05528		neg	-	neg	neg
2021AI05529		neg	-	neg	neg
2021AI05530		neg	-	38.60	neg
2021AI05531		neg	-	neg	neg
2021AI05685	13	neg	neg	35.14	neg
2021AI05686	14	neg	neg	neg	neg
2021AI05687		26.06	H1avN2	20.59	22.31
2021AI05688		30.19	H1avN2	neg	neg
2021AI05689		23.92	H1avN2	35.64	38.51
2021AI05690		24.49	H1avN2	39.16	neg
2021AI05691		29.11	H1avN2	neg	neg
2021AI05692		26.21	H1avN2	32.17	34.29
2021AI05693		26.48	H1avN2	33.65	36.06
2021AI05694		27.64	H1avN2	neg	neg
2021AI05695		27.68	HxN2	27.13	29.02
2021AI05696		33.08	HxN2	neg	neg
2021AI05697		neg	neg	neg	neg
2021AI05698		neg	neg	neg	neg
2021AI05699		neg	neg	neg	neg
2021AI05700		neg	neg	neg	neg
2021AI05701		33.49	H1avN1	neg	neg
2021AI05702		26.94	H1avN1	22.66	24.38
2021AI05703		neg	neg	18.24	20.26
2021AI05704		44.92	neg	neg	neg
2021AI05705		40.94	neg	neg	neg
2021AI05706		neg	neg	neg	neg
2021AI05707		30.21	H1avN1	34.03	36.02
2021AI05708		32.87	H1avN2	34.75	36.99
2021AI05709		29.19	HxN2	neg	31.14
2021AI05710		31.01	HxN2	neg	neg
2021AI05711		25.46	HxN2	neg	neg
2021AI05712		27.40	HxN2	neg	neg
2021AI05713		26.81	HxN2	neg	neg
2021AI05714		29.38	HxN2	neg	30.26
2021AI05715		30.08	HxN2	neg	neg
2021AI05716		30.13	HxN2	neg	neg
2021AI05717		30.90	HxN2	neg	31.43
2021AI05718		neg	neg	neg	neg
2021AI05719		30.17	H1huN2	neg	neg
2021AI05720		36.16	-	39.96	neg
2021AI05721		24.64	H1huN2/N1	39.94	neg
2021AI05722		35.85	-	29.71	neg
2021AI05723		30.33	-	37.69	neg
2021AI05724		36.17	H1pdmN2	26.35	39.18
2021AI05725		27.17	H1av/H1huN2	25.98	neg
2021AI05726		28.15	H1pdmN2	neg	29.11
2021AI05727		28.98	H1pdmN2	neg	neg
2021AI05728		36.85	-	neg	32.44
2021AI05729		28.62	H1avN2	neg	22.04
2021AI05730		30.22	H1avNx	neg	20.53
2021AI05731		31.67	H1avNx	neg	35.88
2021AI05732		31.97	H1avN1	29.39	23.05
2021AI05733		28.72	H1avN1	neg	neg
2021AI05734		27.09	H1huN2	neg	neg
2021AI05735		33.86	HxN2	neg	neg
2021AI05736		23.02	H1pdmN1	neg	neg
2021AI05737		neg	neg	36.55	neg
2021AI05738		26.97	H1avN1	neg	neg
2021AI05739		34.68	H1avNx	neg	neg
2021AI05740		29.42	H1pdmN1	38.20	34.07
2021AI05741		25.02	H1pdmN1/N2	neg	neg
2021AI05742		28.65	H1avN1	neg	neg
2021AI05743		28.13	H1pdmN1/N2	neg	neg
2021AI05744		33.71	H1pdmN1	neg	38.23
2021AI05745		28.50	H1avN1	neg	neg
2021AI05746		31.23	H1avN1/N2	neg	neg
2021AI05982	15	26.67	H1avN1	neg	neg
2021AI05983		neg	-	neg	neg
2021AI05984		35.38	HxN1	neg	neg
2021AI05985		37.14	HxNx	39.48	31.13
2021AI05987		37.81		38.60	34.32
2021AI05988		34.48	HxN1	39.18	34.15
2021AI05990		31.92	H1avN1	39.76	35.15
2021AI05991		31.05	H1avN1	40.85	32.89
2021AI05993		29.54	H1avN1	neg	neg
2021AI05995		33.05	H1avN1	neg	neg
2021AI05996		22.68	H1avN1	neg	neg
2021AI05997		37.25	HxNx	neg	neg
2021AI05998		33.97	H1avN1	neg	neg
2021AI05999	16	33.98	HxNx	38.55	neg
2021AI06000	17	27.59	H1avN1	27.02	neg
2021AI06001	18	37.06	HxNx	25.61	37.91
2021AI06002	19	45223	H1avN1	neg	neg
2021AI06003		24.10	HxNx	neg	neg
2021AI06184	20	37.44	HxN1	neg	neg
2021AI06185		neg	-	neg	neg
2021AI06186		neg	-	neg	neg
2021AI06187		neg	-	37.99	neg
2021AI06188		neg	-	neg	neg
2021AI06189		neg	-	neg	neg
2021AI06190		neg	-	neg	neg
2021AI06191		neg	-	neg	neg
2021AI06192		neg	-	neg	neg
2021AI06193		neg	-	neg	neg
2021AI06194		neg	-	31.66	neg
2021AI06195		31.20	H1avN2	neg	neg
2021AI06196		neg	-	35.88	neg
2021AI06197		neg	-	neg	neg
2021AI06198		32.00	H1avN2	neg	neg
2021AI06199		neg	-	neg	35.55
2021AI06200		34.73	HxN2	neg	34.38
2021AI06201		neg	-	neg	neg
2021AI06202		neg	-	neg	neg
2021AI06228		33.05	H1avN2	neg	32.33
2021AI06176	21	neg	-	neg	neg
2021AI06177		neg	-	37.24	neg
2021AI06178		neg	-	neg	neg
2021AI06179		26.91	H1pdm/H1av N1/N2	26.48	neg
2021AI06180		24.91	H1pdm/H1av N1/N2	neg	neg
2021AI06181		neg	-	32.78	neg
2021AI06182		neg	-	32.06	neg
2021AI06183		30.95	H1avN2	33.56	neg
2021AI06255	22	neg	-	neg	neg
2021AI06256		neg	-	neg	neg
2021AI06257		neg	-	neg	neg
2021AI06258		neg	-	neg	neg
2021AI06259		neg	-	neg	neg
2021AI06260		neg	-	neg	neg
2021AI06261		neg	-	neg	neg
2021AI06262		neg	-	neg	neg
2021AI06263		neg	-	neg	neg
2021AI06264		neg	-	neg	neg
2021AI06265		neg	-	neg	neg
2021AI06266		neg	-	neg	neg
2021AI06267		neg	-	neg	neg
2021AI06268		neg	-	neg	neg
2021AI06269		neg	-	neg	neg
2021AI06270		neg	-	neg	neg
2021AI06271		neg	-	neg	neg
2021AI06272		neg	-	neg	neg
2021AI06273		neg	-	neg	neg
2021AI06274		neg	-	neg	neg
2021AI06275		neg	-	neg	neg
2021AI06276		neg	-	neg	neg
2021AI06277		neg	-	neg	neg
2021AI06278		neg	-	neg	neg
2021AI06279		neg	-	neg	neg
2021AI06280		neg	-	neg	neg
2021AI06281		neg	-	neg	neg
2021AI06282		neg	-	neg	neg
2021AI06283		neg	-	neg	neg
2021AI06284		neg	-	neg	neg
2021AI06285		neg	-	neg	neg
2021AI06286		neg	-	neg	neg
2021AI06287		neg	-	neg	neg
2021AI06288		neg	-	neg	neg
2021AI06289		neg	-	neg	neg
2021AI06290		neg	-	neg	neg
2021AI06291		neg	-	neg	neg
2021AI06292		neg	-	neg	neg
2021AI06293		neg	-	neg	neg
2021AI06294		neg	-	neg	neg
2021AI06295		neg	-	neg	neg
2021AI06296		neg	-	neg	neg
2021AI06297		neg	-	neg	neg
2021AI06298		neg	-	neg	neg
2021AI06299		neg	-	neg	neg
2021AI06300		neg	-	neg	neg
2021AI06301		neg	-	neg	neg
2021AI06302		neg	-	neg	neg
2021AI06303		neg	-	neg	neg
2021AI06304		neg	-	neg	neg
2021AI07431	23	neg	-	neg	neg
2021AI07432		20.18	H1pdmN1	neg	neg
2021AI07433		26.78	H1pdmN1	neg	neg
2021AI07434		34.48	H1pdmNx	neg	neg
2021AI07435		22.69	H1pdmN1	neg	neg
2021AI07902	24	34.95	HxNx	neg	neg
2021AI07903		35.19	HxN1	neg	neg
2021AI07904		neg	-	neg	neg
2021AI07905		37.75	HxNx	neg	neg
2021AI07906		neg	-	neg	35.27
2021AI07907		neg	-	neg	neg
2021AI07908		35.54	HxNx	neg	neg
2021AI07909		36.28	HxNx	neg	29.11
2021AI07910		36.30	HxNx	neg	27.39
2021AI07911		34.80	HxNx	neg	23.25
2021AI07912		neg	-	neg	31.35
2021AI07913		34.74	HxNx	neg	21.26
2021AI07914		neg	-	neg	20.15
2021AI07915		neg	-	neg	37.22
2021AI07916		neg	-	neg	neg
2021AI07917		35.29	-	neg	neg
2021AI07918		neg	-	neg	neg
2021AI07919		neg	-	neg	35.99
2021AI07920		33.41	HxNx	neg	neg
2021AI07921		neg		neg	neg
2021AI07922		neg	-	neg	35.71
2021AI07923		neg	-	neg	35.90
2021AI07924		neg	-	neg	neg
2021AI08094	25	35.68	HxNx	neg	27.99
2021AI08095		neg	-	neg	29.02
2021AI08096		neg	-	neg	28.58
2021AI08097		neg	-	neg	20.10
2021AI08098		34.35	HxNx	neg	29.51
2021AI08099		neg	-	neg	28.33
2021AI08100		31.53	H1avN2	neg	30.29
2021AI08101		neg	-	neg	29.43
2021AI08102		neg	-	neg	28.47
2021AI08103		neg	-	neg	28.29
2021AI08104		neg	-	neg	neg
2021AI08105		neg	-	neg	37.09
2021AI08106		neg	-	neg	37.37
2021AI08107		35.76	HxNx	neg	35.42
2021AI08108		neg	-	neg	neg
2021AI08109		34.43	HxNx	neg	37.56
2021AI08110		neg	-	neg	neg
2021AI08111		neg	-	neg	neg
2021AI08112		neg	-	neg	neg
2021AI08113		neg	-	neg	33.24
2021AI08536	26	neg	-	neg	neg
2021AI08537		neg	-	28.53	neg
2021AI08538		neg	-	24.39	neg
2021AI08539		neg	-	2023-10-20	neg
2021AI08540		neg	-	29.66	neg
2021AI08541		neg	-	26.39	neg
2021AI08542		neg	-	22.56	neg
2021AI08543		neg	-	neg	neg
2021AI08312	27	neg	-	neg	27.59
2021AI08313		neg	-	25.97	28.73
2021AI08314		neg	-	neg	35.53
2021AI08315		neg	-	neg	27.87
2021AI08316		neg	-	neg	neg
2021AI08317		neg	-	37.74	neg
2021AI08318		neg	-	neg	neg
2021AI08319		neg	-	neg	neg
2021AI08320		neg	-	neg	neg
2021AI08321		neg	-	neg	neg
2021AI08322		neg	-	neg	neg
2021AI08323		neg	-	neg	neg
2021AI08324		neg	-	neg	neg
2021AI08680	28	neg	-	neg	33.64
2021AI08681		neg	-	neg	neg
2021AI08682		neg	-	34.37	34.09
2021AI08683		neg	-	neg	36.46
2021AI08684		neg	-	neg	29.57
2021AI08685		neg	-	neg	34.01
2021AI08686		neg	-	neg	28.29
2021AI08687		neg	-	neg	20.57
2021AI08688		neg	-	neg	32.74
2021AI08689		neg	-	neg	35.63
2021AI08690		neg	-	neg	neg
2021AI08691		neg	-	neg	neg
2021AI08692		neg	-	neg	35.56
2021AI08693		neg	-	neg	neg
2021AI08694		neg	-	neg	neg
2021AI08695		neg	-	neg	neg
2021AI08696		neg	-	37.01	neg
2021AI08697		neg	-	neg	neg
2021AI08698		neg	-	37.73	neg
2021AI08699		neg	-	neg	neg
2021AI08700	29	neg	-	neg	neg
2021AI08701		neg	-	neg	neg
2021AI08702		neg	-	neg	neg
2021AI08703		neg	-	neg	neg
2021AI08704		neg	-	neg	neg
2021AI08705		neg	-	neg	neg
2021AI08706		neg	-	neg	neg
2021AI08707		neg	-	neg	neg
2021AI08708		neg	-	neg	neg
2021AI08709		neg	-	neg	neg
2021AI08710		neg	-	neg	neg
2021AI08711		neg	-	neg	neg
2021AI08712		neg	-	neg	neg
2021AI08713		neg	-	neg	neg
2021AI08714		23.44	H1pdmN1	neg	neg
2021AI08715		18.88	H1pdmN1	neg	neg
2021AI08716		neg	-	neg	33.26
2021AI08717		neg	-	neg	neg
2021AI08558	30	neg	-	neg	neg
2021AI08559		neg	-	39.28	neg
2021AI08560		neg	-	neg	neg
2021AI08561		neg	-	neg	neg
2021AI08562		neg	-	neg	neg
2021AI08563		neg	HxNx	neg	neg
2021AI08564		35.16	-	neg	neg
2021AI08565		neg	HxNx	neg	neg
2021AI08566		35.27	-	neg	neg
2021AI08567		neg	-	neg	neg
2021AI08568		neg	-	neg	neg
2021AI08569		neg	-	neg	neg
2021AI08570		neg	-	neg	neg
2021AI08571		neg	-	neg	neg
2021AI08777	31	24.69	H1avN2	neg	neg
2021AI08778		35.41	HxN2	25.15	neg
2021AI08779		32.78	H1avN2	35.29	neg
2021AI08780		27.06	H1avN2	38.64	neg
2021AI08781		39.22	-	34.22	neg
2021AI08782		neg	-	30.17	neg
2021AI08850	32	23.61	H1avN2	neg	neg
2021AI08851		37.30	HxNx	neg	neg
2021AI08852		22.36	H1avN2	neg	neg
2021AI08853		23.56	H1avN2	neg	neg
2021AI08854		23.33	H1avN2	neg	neg
2021AI08829	33	neg	-	neg	neg
2021AI08830		neg	-	neg	neg
2021AI08831		neg	-	neg	neg
2021AI08832		neg	-	neg	neg
2021AI08833		neg	-	neg	neg
2021AI08834		neg	-	neg	neg
2021AI08835		neg	-	neg	neg
2021AI08836		neg	-	neg	neg
2021AI08837		neg	-	neg	neg
2021AI08838		neg	-	neg	neg
2021AI08839		neg	-	neg	neg
2021AI08840		neg	-	neg	neg
2021AI08841		neg	-	neg	neg
2021AI08842		neg	-	neg	neg
2021AI08843		neg	-	neg	neg
2021AI08844		neg	-	neg	neg
2021AI08845		neg	-	neg	neg
2021AI08846		neg	-	neg	neg
2021AI08847		neg	-	neg	neg
2021AI08848		neg	-	neg	neg
2021AI08747	34	neg	-	28.07	neg
2021AI08748		neg	-	29.12	neg
2021AI08749		37.40	HxN1	30.75	neg
2021AI08750		neg	-	35.00	neg
2021AI08751		neg	-	37.03	neg
2021AI08752		33.09	HxN1	neg	neg
2021AI08753		28.96	H1avN1	neg	neg
2021AI08754		neg	-	38.77	neg
2021AI08755		39.10	HxN1	neg	neg
2021AI07445	35	35.75	H1pdmNx	36.59	36.59
2021AI07446		neg	-	37.53	37.53
2021AI07447		35.69	-	neg	neg
2021AI07448		38.07	H1pdmNx	36.46	36.46
2021AI07449		neg	-	neg	neg
2021AI07450		37.61	-	neg	neg
2021AI07451		neg	-	neg	neg
2021AI07452		34.50	H1pdmNx	neg	neg
2021AI07453		31.81	HxNx	neg	neg
2021AI07454		34.36	HxNx	neg	neg
2021AI07455		neg	-	neg	neg
2021AI07456		neg	-	neg	neg
2021AI07457		neg	-	neg	neg
2021AI07458		neg	-	neg	neg
2021AI07459		neg	-	neg	neg
2021AI07460		neg	-	neg	neg
2021AI07461		neg	-	37.61	37.61
2021AI07462		neg	-	neg	neg
2021AI07463		neg	-	37.48	37.48
2021AI07464		neg	-	37.06	37.06
2021AI07465		32.84	H1pdmNx	neg	neg
2021AI07466		neg	-	37.95	37.95
2021AI07467		37.38	HxNx	35.42	35.42
2021AI07468		neg	-	35.18	35.18
2021AI07469		neg	-	neg	neg
2021AI07470		neg	-	neg	neg
2021AI07471		neg	-	neg	neg
2021AI07472		36.08	HxNx	neg	neg
2021AI07473		neg	-	neg	36.64
2021AI07474		neg	-	neg	neg
2021AI07738		29.28	H1avN1	neg	neg
2021AI07739		neg	-	neg	neg
2021AI07475	36	21.11	H1pdm/av N1	neg	neg
2021AI07476		36.05	HxNx	neg	neg
2021AI07477		33.93	H1avNx	36.34	36.34
2021AI07478		25.77	H1pdm/av N1	32.22	32.22
2021AI07479		27.36	H1avN1	neg	neg
2021AI07480		27.95	H1avN1	35.22	35.22
2021AI07481		32.15	H1avN1	35.58	35.58
2021AI07482		21.10	H1pdm/avN1	neg	neg
2021AI07483		29.19	H1avN1	34.68	34.68
2021AI07484		32.37	H1pdm/av N1	neg	neg
2021AI07485		29.73	H1avN1	neg	neg
2021AI07486		27.83	H1avN1	neg	neg
2021AI07487		26.23	H1avN1	neg	neg
2021AI07488		20.52	H1avN1	neg	neg
2021AI07489		31.84	H1avN1	36.29	36.29
2021AI07490		29.17	H1avN1	36.02	36.02
2021AI07491		23.12	H1avN1	neg	neg
2021AI07492		32.03	H1avN1	35.99	35.99
2021AI07493		29.74	H1avN1	neg	neg
2021AI07494		27.70	H1avN1	32.04	32.04
2021AI07495		28.11	H1avN1	neg	neg
2021AI07496		33.05	-	33.40	33.40
2021AI07497		23.59	H1avN1	neg	neg
2021AI07498		19.16	H1avN1	neg	neg
2021AI07499		28.95	H1avN1	31.37	31.37
2021AI07500		36.08	HxNx	neg	neg
2021AI07501		30.17	H1avN1	neg	neg
2021AI07591		32.11	H1avN1/N2	neg	neg
2021AI07592		32.58	H1av/H1pdm N1	neg	31.79
2021AI07593		32.29	H1pdmN1	neg	neg
2021AI07740		32.46	HxN1	27.72	27.72
2021AI07741		33.44	HxNx	30.52	30.52
2021AI06506	37	25.75	H1avN2	24.42	24.83
2021AI06507		35.27	HxN2	23.63	31.16
2021AI06508		39.27	HxN2	34.42	20.99
2021AI06509		33.35	HxN2	27.59	20.88
2021AI06510		neg	-	35.59	28.81
2021AI06511		neg	-	27.05	35.38
2022AI00316	38	34.58	H1avN1/N2	33.09	neg
2022AI00317		32.00	H1avN2	35.44	neg
2022AI00318		35.09	H1avN1/N2	36.06	neg
2022AI00319	39	28.07	H1avN2	32.62	33.58
2022AI00320		28.11	H1avN2	neg	neg
2022AI00321	40	33.35	H1avN2	27.50	28.60
2022AI00322	41	25.38	H1avN2	25.15	26.32
2022AI00323		28.67	H1avN2	34.33	33.53
2022AI00324	42	24.48	H1avN2	31.78	neg
2022AI00325		24.94	H1avN2	30.52	neg
2022AI00326	43	27.10	H1avN1	32.50	34.21
2022AI00327		33.14	H1avN1	32.88	33.98
2022AI00328		33.83	H1avN1	35.23	31.49
2022AI00329	44	24.40	H1av/H1huN2	neg	25.38
2022AI00330	45	27.10	H1avN1	35.99	neg
2022AI00331	46	36.51	H1avN1	30.44	neg
2022AI00332	47	27.37	H1avN2	30.48	neg
2022AI00333		26.79	H1avN2	neg	neg
2022AI00334	48	25.35	H1avN1	35.88	neg
2022AI00335		28.21	H1avN1	32.85	neg
2022AI00336	49	31.91	HxN2	29.09	neg
2022AI00337		36.73	H1huNx	29.05	neg
2022AI00338	50	30.28	H1avN1	28.06	neg
2022AI00339	51	23.33	H1av/H1huN2	26.06	38.87
2022AI00340		27.19	H1avN2	neg	neg
2022AI00341	52	28.41	H1avN2	neg	neg
2022AI00342		25.49	H1avN2	37.24	neg
2022AI00343		29.98	H1avN2	33.84	neg
2022AI00344		26.23	H1avN2	32.84	neg
2022AI00345	53	26.00	H1avN2	29.78	neg
2022AI00346	54	33.46	H1avN1	31.17	neg
2022AI00347	55	32.17	H1avN1	33.71	neg
2022AI00348		30.71	H1avN1	neg	neg
2022AI00349	56	29.09	H1avN1	29.48	neg
2022AI00350	57	28.63	H1avN1	38.63	neg
2022AI00351	58	26.75	H1avN1	29.50	neg
2022AI00352	59	29.74	H1avN1	25.98	neg
2022AI00353		28.53	H1avN1	23.65	neg
2022AI00354	60	22.90	H1avN1	neg	neg
2022AI00355		23.27	H1avN1	39.13	neg
2022AI00356	61	26.05	H1huN2	neg	neg
2022AI00357		24.40	H1huN2	neg	neg
2022AI00358		27.63	H1huN2	neg	neg
2022AI00359	62	23.33	H1huN2	neg	neg
2022AI00360		28.05	H1huN2	neg	25.63
2022AI00361		24.05	H1av/H1huN2	neg	29.83
2022AI00362	63	26.21	H1huN2	neg	neg
2022AI00363	64	32.83	H1avN1	neg	neg
2022AI00364	65	30.11	HxN1/N2	neg	neg
2022AI00365		28.46	H1huN2	neg	neg
2022AI00366		28.94	HxN2	neg	neg
2022AI00367	66	29.33	HxN2	36.76	neg
2022AI00368	67	35.40	HxNx	2023-01-26	neg
2022AI00369	68	38.53	HxN1	33.58	neg
2022AI00370		30.33	H1avN1	neg	neg
2022AI01688	69	neg	-	neg	neg
2022AI01689		neg	-	neg	neg
2022AI01690		neg	-	neg	neg
2022AI01691		neg	-	neg	neg
2022AI01692		neg	-	neg	neg
2022AI01693		neg	-	neg	neg
2022AI01694		neg	-	33.34	neg
2022AI01695		neg	-	30.14	neg
2022AI01696		neg	-	neg	neg
2022AI01697		neg	-	neg	neg
2022AI01698		neg	-	neg	neg
2022AI01699		neg	-	neg	neg
2022AI01700		neg	-	neg	neg
2022AI01701		neg	-	neg	neg
2022AI01702		neg	-	neg	neg
2022AI01703		neg	-	neg	neg
2022AI01704		neg	-	neg	neg
2022AI01705		neg	-	neg	neg
2022AI01706		neg	-	neg	neg
2022AI01707		neg	-	neg	neg
2022AI01708		neg	-	neg	neg
2022AI01709		neg	-	32.34	neg
2022AI01710		neg	-	35.48	neg
2022AI01711		neg	-	30.70	neg
2022AI01712		neg	-	32.87	neg
2022AI01713		neg	-	neg	neg
2022AI01714		neg	-	neg	neg
2022AI01715		neg	-	neg	neg
2022AI01716		neg	-	neg	neg
2022AI01717		neg	-	neg	neg
2022AI01718		neg	-	neg	neg
2022AI01719		neg	-	neg	neg
2022AI01720		neg	-	neg	neg
2022AI01721		neg	-	neg	neg
2022AI01722		neg	-	neg	neg
2022AI01723		neg	-	neg	neg
2022AI01724		neg	-	neg	neg
2022AI01725		neg	-	neg	neg
2022AI01726		neg	-	neg	neg
2022AI01727		neg	-	neg	neg
2022AI01728		neg	-	neg	neg
2022AI01729		neg	-	neg	neg
2022AI01730		neg	-	neg	neg
2022AI01731		neg	-	neg	neg
2022AI01733		neg	-	neg	neg
2022AI01734		neg	-	neg	neg
2022AI01735		neg	-	neg	neg
2022AI01736		neg	-	neg	neg
2022AI01737		neg	-	neg	neg
2022AI01738		neg	-	neg	neg
2022AI01739		neg	-	neg	neg
2022AI01740		neg	-	neg	neg
2022AI01741		neg	-	neg	neg
2022AI01742		neg	-	neg	neg
2022AI01743		neg	-	neg	neg
2022AI01744		neg	-	neg	neg
2022AI01745		neg	-	neg	neg
2022AI01746		neg	-	neg	neg
2022AI01747		neg	-	neg	neg
2022AI01748		neg	-	neg	neg
2022AI01749		neg	-	neg	neg
2022AI01750		neg	-	neg	neg
2022AI01751		neg	-	neg	neg
2022AI01752		neg	-	neg	neg
2022AI01753		neg	-	neg	neg
2022AI01795	70	neg	-	neg	neg
2022AI01796		neg	-	neg	neg
2022AI01643	71	28.49	H1avN1	33.57	neg
2022AI01812		29.84	H1avN1	neg	neg
2022AI02877	72	neg	-	neg	neg
2022AI02878		neg	-	neg	neg
2022AI02879		neg	-	neg	neg
2022AI02880	73	neg	-	neg	neg
2022AI02881		neg	-	20.41	neg
2022AI02882		neg	-	neg	neg
2022AI02883	74	neg	-	neg	38.39
2022AI02884		32.53	HxN2	neg	28.93
2022AI02885		neg	-	neg	neg
2022AI02886	75	37.88	HxNx	neg	neg
2022AI02887		neg	-	neg	neg
2022AI02888		37.40	H1avNx	30.18	neg
2022AI02889	76	neg	-	neg	neg
2022AI02890		neg	-	neg	neg
2022AI02891		neg	-	neg	neg
2022AI02892	77	neg	-	neg	neg
2022AI02893		neg	-	neg	neg
2022AI02894		neg	-	neg	neg
2022AI02895	78	neg	-	neg	neg
2022AI02896		neg	-	neg	neg
2022AI02897		neg	-	neg	30.57
2022AI02898	79	neg	-	neg	neg
2022AI02899		23.29	H1pdmN1	neg	neg
2022AI02900		neg	-	28.20	neg
2022AI02901		neg	-	neg	32.37
2022AI02902	80	34.77	HxNx	30.57	neg
2022AI02903		neg	-	neg	35.00
2022AI02904		neg	-	30.23	36.96
2022AI02905		neg	-	neg	neg
2022AI02906	81	neg	-	neg	neg
2022AI02907		neg	-	neg	neg
2022AI02908		34.26	H1avNx	28.08	neg
2022AI02909		30.02	H1avN1	neg	36.47
2022AI02910	82	neg	-	neg	26.69
2022AI02911		neg	-	neg	neg
2022AI02912		neg	-	neg	neg
2022AI02913		neg	-	neg	neg
2022AI02914	83	neg	-	neg	neg
2022AI02915		neg	-	neg	neg
2022AI02916		33.17	H1avNx	neg	neg
2022AI02917		neg	-	neg	neg
2022AI02918	84	neg	-	neg	neg
2022AI02919		neg	-	neg	neg
2022AI02920		neg	-	neg	neg
2022AI02921		37.43	H1avNx	neg	neg
2022AI02922	85	27.08	H1avN1/N1pdm	25.72	neg
2022AI02923		27.69	H1avN1	neg	neg
2022AI02924		neg	-	30.80	neg
2022AI02925		neg	-	26.89	neg
2022AI02926	86	neg	-	neg	neg
2022AI02927		neg	-	neg	neg
2022AI02928		neg	-	neg	neg
2022AI02929		neg	-	30.52	neg
2022AI02930	87	neg	-	neg	neg
2022AI02931		neg	-	neg	neg
2022AI02932		neg	-	23.23	neg
2022AI02933		neg	-	neg	neg
2022AI02934	88	neg	-	neg	neg
2022AI02935		neg	-	neg	neg
2022AI02936		neg	-	neg	neg
2022AI02937		neg	-	neg	neg
2022AI02938	89	36.10	H1avN1	neg	neg
2022AI02939		34.04	H1avN1	neg	neg
2022AI02940		neg	-	neg	neg
2022AI02941		neg	-	neg	neg
2022AI02942	90	neg	-	neg	neg
2022AI02943		25.68	H1avN1	neg	neg
2022AI02944		neg	-	neg	neg
2022AI02945		neg	-	neg	neg
2022AI02946	91	neg	-	neg	neg
2022AI02947		35.03	H1avN1	neg	neg
2022AI02948		neg	-	neg	neg
2022AI02949		neg	-	25.74	neg
2022AI02950	92	neg	-	neg	neg
2022AI02951		neg	-	neg	neg
2022AI02952		neg	-	neg	neg
2022AI02953		neg	-	neg	neg
2022AI02954	93	neg	-	neg	neg
2022AI02955		neg	-	neg	neg
2022AI02956		neg	-	neg	neg
2022AI02957		37.23	H1avNx	27.59	neg
2022AI02958	94	neg	-	28.66	neg
2022AI02959		neg	-	30.05	neg
2022AI02960		28.90	H1avN1	neg	neg
2022AI02961		neg	-	23.85	neg
2022AI02962	95	neg	-	neg	neg
2022AI02963		neg	-	neg	neg
2022AI02964		neg	-	30.78	neg
2022AI02965		neg	-	neg	neg
2022AI02966	96	25.16	H1avN1	neg	neg
2022AI02967		neg	-	neg	neg
2022AI02968		neg	-	neg	neg
2022AI03294	97	neg	-	24.27	neg
2022AI03295		neg	-	28.11	neg
2022AI03296		neg	-	27.79	neg
2022AI03297		neg	-	neg	neg
2022AI03298		neg	-	36.41	neg
2022AI03299		neg	-	neg	neg
2022AI03300		37.60	HxNx	33.94	neg
2022AI03301		28.35	H1avN1	neg	neg
2022AI03302		32.31	H1avN1	neg	neg
2022AI03303		35.65	H1avN1	neg	neg
2022AI03304		neg	-	29.87	neg
2022AI03305		neg	-	24.79	neg
2022AI03306		neg	-	21.24	neg
2022AI03307		neg	-	34.48	neg
2022AI03308		neg	-	neg	neg
2022AI03309		31.35	H1avN1	neg	neg
2022AI03310		37.16	HxNx	24.41	neg
2022AI03311		22.84	H1avN1	neg	neg
2022AI03312		neg	-	neg	neg
2022AI03313		neg	-	neg	neg
2022AI03314		neg	-	37.46	neg
2022AI03315		neg	-	neg	neg
2022AI03316		neg	-	neg	neg
2022AI03317		neg	-	neg	neg
2022AI03318		38.90	HxNx	neg	neg
2022AI03319		neg	-	neg	neg
2022AI03320		neg	-	28.97	neg
2022AI03321		neg	-	neg	neg
2022AI03322		neg	-	neg	neg
2022AI03323		neg	-	neg	neg
2022AI03324		neg	-	neg	neg
2022AI03325		neg	-	neg	neg
2022AI03328	98	neg	-	neg	neg
2022AI03329		neg	-	neg	neg
2022AI03330		neg	-	neg	neg
2022AI03331		neg	-	neg	neg
2022AI03332		neg	-	neg	neg
2022AI03359	99	neg	-	neg	neg
2022AI03360		neg	-	22.78	neg
2022AI03361		neg	-	20.00	neg
2022AI03362		27.02	H1pdmN2	neg	neg
2022AI03363		neg	-	32.72	19.53
2022AI03364		neg	-	neg	20.72
2022AI03365		neg	-	neg	31.77
2022AI03366		neg	-	neg	35.17
2022AI03367		neg	-	neg	36.77
2022AI03368		neg	-	neg	37.50
2022AI03369		neg	-	neg	neg
2022AI03370		neg	-	neg	neg
2022AI03371		neg	-	neg	neg
2022AI03372		neg	-	neg	neg
2022AI03373		neg	-	neg	neg
2022AI03374		35.32	HxNx	23.41	neg
2022AI03375	100	neg	-	neg	neg
2022AI03376		39.28	HxNx	neg	neg
2022AI03377		neg	-	neg	neg
2022AI03378		neg	-	neg	neg
2022AI03379		neg	-	neg	neg
2022AI03380		26.80	H1avN1	neg	neg
2022AI03381		neg	-	35.85	neg
2022AI03382		neg	-	neg	neg
2022AI03383		neg	-	neg	neg
2022AI03384		27.72	H1avN1	neg	neg
2022AI03385		neg	-	neg	neg
2022AI03386		neg	-	neg	neg
2022AI03387		neg	-	neg	neg
2022AI03388		neg	-	neg	neg
2022AI03389		neg	-	neg	neg
2022AI03390	101	neg	-	neg	neg
2022AI03391		neg	-	neg	neg
2022AI03392		neg	-	neg	neg
2022AI03393		neg	-	neg	neg
2022AI03394		neg	-	neg	neg
2022AI03395		neg	-	neg	neg
2022AI03396		neg	-	neg	neg
2022AI03397		37.08	HxNx	neg	neg
2022AI03398		neg	-	neg	neg
2022AI03399		neg	-	neg	neg
2022AI03400		neg	-	neg	neg
2022AI03401		neg	-	neg	neg
2022AI03402		neg	-	neg	neg
2022AI03403		neg	-	neg	neg
2022AI03404		neg	-	neg	neg
2022AI03413	102	neg	-	neg	39.19
2022AI03414		neg	-	neg	35.27
2022AI03415		neg	-	neg	38.86
2022AI03416		neg	-	32.02	neg
2022AI03417		neg	-	26.01	36.96
2022AI03418		neg	-	neg	neg
2022AI03419		neg	-	neg	39.80
2022AI03420		38.39	HxNx	neg	37.62
2022AI03421		38.15	HxNx	neg	36.22
2022AI03422		neg	-	neg	35.47
2022AI03423		neg	-	neg	37.51
2022AI03424		neg	-	neg	35.61
2022AI03425		neg	-	neg	36.09
2022AI03426		neg	-	neg	34.05
2022AI03427		neg	-	neg	36.34
2022AI03428		neg	-	neg	36.67
2022AI03429		neg	-	neg	35.15
2022AI03430		neg	-	neg	35.82
2022AI03431		neg	-	neg	33.33
2022AI03432		neg	-	neg	36.04
2022AI03433		neg	-	neg	33.05
2022AI03434		neg	-	neg	34.05
2022AI03435		neg	-	33.84	34.10
2022AI03436		neg	-	neg	35.35
2022AI03437		neg	-	neg	37.38
2022AI03438		neg	-	neg	36.92
2022AI03439		neg	-	neg	35.66
2022AI03440		neg	-	neg	34.44
2022AI03441		neg	-	neg	33.56
2022AI03442		neg	-	neg	37.54
2022AI03443		neg	-	neg	31.32
2022AI03444		neg	-	neg	31.64
2022AI03528	103	neg	-	neg	neg
2022AI03529		neg	-	neg	neg
2022AI03530		neg	-	neg	neg
2022AI03531		neg	-	neg	neg
2022AI03532		neg	-	neg	neg
2022AI03533		24.78	H1huN2	neg	neg
2022AI03534		29.35	H1huN2	neg	34.70
2022AI03535		neg	-	neg	neg
2022AI03536		neg	-	neg	neg
2022AI03537		neg	-	neg	neg
2022AI03538		neg	-	neg	neg
2022AI03539		neg	-	neg	neg
2022AI03540		neg	-	neg	neg
2022AI03541		neg	-	neg	neg
2022AI03542		neg	-	neg	neg
2022AI03543	104	neg	-	neg	neg
2022AI03544		neg	-	neg	neg
2022AI03545		neg	-	neg	37.06
2022AI03546		neg	-	neg	neg
2022AI03547		neg	-	neg	neg
2022AI03548		neg	-	33.39	neg
2022AI03549		32.28	H1avN1	24.09	neg
2022AI03550		neg	-	35.17	neg
2022AI03551		33.33	H1avN1	neg	neg
2022AI03552		neg	-	neg	neg
2022AI03553		33.44	H1avN1	neg	neg
2022AI03554		neg	-	neg	neg
2022AI03555		neg	-	neg	neg
2022AI03556		neg	-	neg	neg
2022AI03557		neg	-	neg	neg
2022AI03593	105	neg	-	neg	neg
2022AI03594		neg	-	neg	neg
2022AI03595		neg	-	neg	neg
2022AI03596		neg	-	neg	neg
2022AI03597		neg	-	neg	neg
2022AI03598		31.12	H1pdmN2	neg	neg
2022AI03599		24.95	H1pdmN2	neg	neg
2022AI03600		25.93	H1av/H1pdm N1/N2	neg	neg
2022AI03601		24.43	H1pdmN2	neg	neg
2022AI03602		28.36	H1av/H1pdm N1/N2	neg	neg
2022AI03603		neg	-	neg	neg
2022AI03604		neg	-	neg	neg
2022AI03605		neg	-	neg	neg
2022AI03606		neg	-	neg	neg
2022AI03607	106	neg	-	neg	neg
2022AI03608		neg	-	neg	neg
2022AI03609		neg	-	neg	neg
2022AI03610		neg	-	neg	neg
2022AI03611		neg	-	neg	neg
2022AI03612		neg	-	neg	neg
2022AI03613		neg	-	neg	neg
2022AI03614		neg	-	neg	neg
2022AI03615		neg	-	neg	neg
2022AI03616		neg	-	neg	neg
2022AI03617		neg	-	neg	neg
2022AI03618		38.99	HxNx	neg	neg
2022AI03619		neg	-	neg	neg
2022AI03620		38.88	HxNx	neg	neg
2022AI03621		neg	-	neg	neg
2022AI03623	107	36.90	HxNx	neg	neg
2022AI03624		neg	-	neg	neg
2022AI03625		39.89	HxNx	neg	neg
2022AI03626		29.52	H1avN2	neg	neg
2022AI03627		neg	-	neg	neg
2022AI03628		neg	-	neg	neg
2022AI03629		neg	-	neg	neg
2022AI03630		neg	-	neg	neg
2022AI03631		neg	-	neg	neg
2022AI03632		neg	-	neg	neg
2022AI03633		neg	-	neg	neg
2022AI03634		neg	-	neg	neg
2022AI03635		neg	-	neg	neg
2022AI03636		neg	-	neg	neg
2022AI03637		neg	-	neg	neg
2022AI03644	108	neg	-	neg	neg
2022AI03645		neg	-	neg	neg
2022AI03646		neg	-	neg	neg
2022AI03647		neg	-	neg	neg
2022AI03648		neg	-	neg	neg
2022AI03649	109	25.59	H1avN2	neg	37.99
2022AI03650		22.10	H1avN2	neg	neg
2022AI03651		24.75	H1av/H1pdmN2	27.25	neg
2022AI03652		27.44	H1avN2	neg	neg
2022AI03654	110	neg	-	38.01	neg
2022AI03655		neg	-	neg	neg
2022AI03656		neg	-	32.78	neg
2022AI03657		neg	-	33.70	neg
2022AI03658		neg	-	32.84	neg
2022AI03659		31.14	H1avN1	neg	neg
2022AI03660		neg	-	neg	neg
2022AI03661		neg	-	32.54	neg
2022AI03662		neg	-	neg	neg
2022AI03663		neg	-	37.94	neg
2022AI03664		neg	-	31.24	neg
2022AI03665		neg	-	neg	neg
2022AI03666		neg	-	neg	neg
2022AI03667		neg	-	neg	neg
2022AI03668		neg	-	neg	neg
2022AI03669		neg	-	neg	neg
2022AI03670		neg	-	neg	neg
2022AI03671		neg	-	neg	neg
2022AI03672		neg	-	28.79	neg
2022AI03673		neg	-	33.98	neg
2022AI03674		neg	-	neg	neg
2022AI03675		neg	-	22.55	neg
2022AI03676		neg	-	36.85	neg
2022AI03677		neg	-	31.54	neg
2022AI03678		neg	-	28.27	neg
2022AI03679		neg	-	34.03	neg
2022AI03680		neg	-	32.58	neg
2022AI03681		neg	-	29.72	neg
2022AI03682		neg	-	34.29	neg
2022AI03683		neg	-	neg	neg
2022AI03684		neg	-	32.28	neg
2022AI03685		neg	-	32.12	neg
2022AI04005	111	neg	-	neg	neg
2022AI04006		neg	-	neg	neg
2022AI04007		neg	-	neg	neg
2022AI04008		neg	-	neg	neg
2022AI04009		neg	-	neg	neg
2022AI04010		neg	-	neg	neg
2022AI04011		neg	-	neg	neg
2022AI04012		39.78	HxNx	neg	neg
2022AI04013		neg	-	neg	neg
2022AI04014		neg	-	neg	neg
2022AI04015		neg	-	neg	neg
2022AI04016		30.90	H1avN1	neg	neg
2022AI04017		neg	-	neg	neg
2022AI04018		neg	-	neg	neg
2022AI04019		38.38	HxNx	neg	neg
2022AI04020		neg	-	neg	neg
2022AI04021		neg	-	29.73	neg
2022AI04022		34.94	H1avN1	neg	neg
2022AI04023		neg	-	neg	neg
2022AI04024		27.16	H1avN1	24.13	neg
2022AI04025		neg	-	neg	neg
2022AI04026		neg	-	neg	neg
2022AI04027		neg	-	29.58	neg
2022AI04028		neg	-	neg	neg
2022AI04029		neg	-	neg	neg
2022AI04030		neg	-	neg	neg
2022AI04031		neg	-	neg	neg
2022AI04032		neg	-	neg	neg
2022AI04033		32.84	H1avN1	neg	neg
2022AI04034		neg	-	neg	neg
2022AI04035		neg	-	neg	neg
2022AI04036		neg	-	neg	neg
2022AI04037		neg	-	neg	neg
2022AI04038		neg	-	neg	neg
2022AI04039		neg	-	neg	neg
2022AI04040		neg	-	neg	neg
2022AI04199	112	35.1	H1avN2	neg	neg
2022AI04200	113	neg	-	neg	neg
2022AI04201		neg	-	neg	neg
2022AI04202		neg	-	neg	neg
2022AI04203		neg	-	neg	neg
2022AI04204		neg	-	neg	neg
2022AI04205		neg	-	28.59	neg
2022AI04206		neg	-	neg	neg
2022AI04207		neg	-	neg	neg
2022AI04208		neg	-	neg	neg
2022AI04209		neg	-	neg	neg
2022AI04210		neg	-	neg	neg
2022AI04211		neg	-	neg	neg
2022AI04212		neg	-	neg	neg
2022AI04213		neg	-	neg	neg
2022AI04214		neg	-	26.02	neg
2022AI04215	114	neg	-	neg	neg
2022AI04216		neg	-	neg	neg
2022AI04217		neg	-	neg	neg
2022AI04218		neg	-	neg	neg
2022AI04219		neg	-	neg	neg
2022AI04220		neg	-	24.70	neg
2022AI04221		neg	-	neg	neg
2022AI04222		neg	-	neg	neg
2022AI04223		neg	-	neg	neg
2022AI04224		neg	-	neg	neg
2022AI04225		neg	-	31.54	neg
2022AI04226		neg	-	neg	neg
2022AI04227		neg	-	neg	neg
2022AI04228		neg	-	neg	neg
2022AI04407	115	36.56	H1avN2	neg	29.61
2022AI04408		28.82	H1avN2	29.13	35.82
2022AI04409		neg	-	neg	neg
2022AI04410		neg	-	neg	neg
2022AI04411		25.51	H1avN2	neg	neg
2022AI04412		neg	-	24.99	35.05
2022AI04413		39.20	HxN2	neg	neg
2022AI04414		neg	-	neg	neg
2022AI04415		neg	-	neg	neg
2022AI04416		37.85	H1avN2	25.35	neg
2022AI04417		neg	-	neg	neg
2022AI04418		neg	-	27.42	neg
2022AI04420		neg	-	neg	neg
2022AI04421		24.20	H1avN1	27.71	32.78
2022AI04422		29.82	H1avN1	neg	neg
2022AI04423		32.85	H1avN1	neg	neg
2022AI04424		neg	-	neg	neg
2022AI04425		neg	-	neg	neg
2022AI04426		neg	-	neg	neg
2022AI04427		34.36	H1avNx	neg	neg
2022AI04428		35.15	H1avN1	neg	neg
2022AI04443		36.52	H1avN1	neg	neg
2022AI04444		neg		neg	neg
2022AI04445		35.49	HxNx	24.98	neg
2022AI04446		28.16	H1avN2	neg	neg
2022AI04447		neg	-	neg	neg
2022AI04448		32.35	HxN1	neg	neg
2022AI04449		neg	-	neg	neg
2022AI04450		30.63	H1hu/H1avN2	neg	28.11
2022AI04451		35.72	HxN2	neg	37.61
2022AI04452		27.54	H1avN1	neg	neg
2022AI04459		neg	-	neg	neg
2022AI04460		30.18	H1avN2	neg	neg
2022AI04461		neg	-	neg	25.28
2022AI04462		24.89	H1avN2	neg	neg
2022AI04463		neg	-	neg	neg
2022AI04465		39.32	H1avNx	neg	neg
2022AI04466		neg	-	neg	neg
2022AI04467		neg	-	26.04	neg
2022AI04468		neg	-	27.97	26.74
2022AI04469		28.52	H1avNx	neg	neg
2022AI04470		28.52	H1avN2	neg	neg
2022AI04471		34.17	H1avN1	neg	neg
2022AI04472		neg	-	neg	neg
2022AI04473		33.06	H1avN2	neg	32.41
2022AI04475		neg	-	neg	neg
2022AI04476		neg	-	neg	neg
2022AI04477		38.86	HxN2	neg	neg
2022AI04478		30.92	H1avN2	neg	31.57
2022AI04479		neg	-	neg	neg
2022AI04480		31.83	H1avN1	33.41	35.60
2022AI04481		32.08	H1avN2	neg	neg
2022AI04714	116	neg	-	neg	neg
2022AI04715		35.95	HxNx	neg	neg
2022AI04716		neg	-	neg	neg
2022AI04717		neg	-	neg	neg
2022AI04718		neg	-	neg	neg
2022AI04719		neg	-	neg	neg
2022AI04720		neg	-	neg	neg
2022AI04721		neg	-	neg	neg
2022AI04722		neg	-	neg	neg
2022AI04723		neg	-	neg	neg
2022AI04724		neg	-	neg	neg
2022AI04725		neg	-	neg	neg
2022AI04726		neg	-	neg	neg
2022AI04727		neg	-	neg	neg
2022AI04728		neg	-	neg	neg
2022AI04729		neg	-	neg	neg
2022AI04730		neg	-	neg	neg
2022AI04731		neg	-	neg	neg
2022AI04732		38.17	HxNx	neg	neg
2022AI04733		neg	-	neg	neg
2022AI04737	117	18.47	H1avN1	neg	neg
2022AI04738		18.64	H1avN1	neg	neg
2022AI04739		18.14	H1avN1	neg	neg
2022AI04789	118	27.09	H1avN1	neg	neg
2022AI04808	119	28.06	H1avN1	neg	neg
2022AI04809		28.01	H1avN1	neg	neg
2022AI04810		neg	-	neg	neg
2022AI04811		neg	-	neg	neg
2022AI04812		neg	-	neg	neg
2022AI04813		neg	-	neg	neg
2022AI04874	120	neg	-	neg	neg
2022AI04875		neg	-	neg	neg
2022AI04876		neg	-	neg	neg
2022AI04877		neg	-	neg	neg
2022AI04878		neg	-	neg	neg
2022AI04879		neg	-	neg	neg
2022AI04880		neg	-	neg	neg
2022AI04881		neg	-	neg	neg
2022AI04882		neg	-	neg	neg
2022AI04883		neg	-	neg	neg
2022AI04884		neg	-	neg	neg
2022AI04885		neg	-	neg	neg
2022AI04886		neg	-	neg	neg
2022AI04887		neg	-	neg	neg
2022AI04888		neg	-	neg	neg
2022AI04889		neg	-	neg	neg
2022AI04890		neg	-	neg	neg
2022AI04891		neg	-	neg	neg
2022AI04892		neg	-	neg	neg
2022AI04893		neg	-	neg	neg
2022AI04894		neg	-	neg	neg
2022AI04895		neg	-	neg	neg
2022AI04896		neg	-	neg	neg
2022AI04897		neg	-	neg	neg
2022AI04898		neg	-	neg	neg
2022AI04899		neg	-	neg	neg
2022AI04900		neg	-	neg	neg
2022AI04901		neg	-	neg	neg
2022AI04902		neg	-	neg	neg
2022AI04903		neg	-	neg	neg
2022AI04904		neg	-	neg	neg
2022AI04905		neg	-	neg	neg
2022AI04906		neg	-	neg	neg
2022AI04907		neg	-	neg	neg
2022AI04908		neg	-	neg	neg
2022AI04909		neg	-	neg	neg
2022AI04910		neg	-	neg	neg
2022AI04911		neg	-	neg	neg
2022AI04912		neg	-	neg	neg
2022AI04913		neg	-	neg	neg
2022AI05103	121	24.87	H1avN1	25.08	neg
2022AI05063	122	neg	-	neg	neg
2022AI05064		neg	-	neg	neg
2022AI05065		neg	-	neg	neg
2022AI05066		neg	-	neg	neg
2022AI05067		neg	-	neg	neg
2022AI05068		neg	-	neg	neg
2022AI05069		neg	-	neg	neg
2022AI05070		neg	-	neg	neg
2022AI05071		neg	-	neg	neg
2022AI05072		neg	-	neg	neg
2022AI05073		neg	-	neg	neg
2022AI05074		neg	-	neg	neg
2022AI05075		neg	-	neg	neg
2022AI05076		neg	-	neg	neg
2022AI05077		neg	-	neg	neg
2022AI05078		neg	-	neg	neg
2022AI05079		neg	-	neg	neg
2022AI05080		neg	-	neg	neg
2022AI05081		neg	-	neg	neg
2022AI05112		neg	-	neg	neg
2022AI05150	123	neg	-	neg	neg
2022AI05151		neg	-	neg	neg
2022AI05152		neg	-	neg	neg
2022AI05153		neg	-	neg	neg
2022AI05154		neg	-	neg	neg
2022AI05155		neg	-	neg	neg
2022AI05156		neg	-	neg	neg
2022AI05157		neg	-	neg	neg
2022AI05158		neg	-	neg	neg
2022AI05159		neg	-	neg	neg
2022AI05160		neg	-	neg	neg
2022AI05161		neg	-	neg	neg
2022AI05162		neg	-	neg	neg
2022AI05163		neg	-	neg	neg
2022AI05164		neg	-	neg	neg
2022AI05165		neg	-	neg	neg
2022AI05166		neg	-	neg	neg
2022AI05167		neg	-	neg	neg
2022AI05168		neg	-	neg	neg
2022AI05169		neg	-	neg	neg
