# Supplementary material for: Emergence of swine influenza A virus, porcine respirovirus 1 and swine orthopneumovirus in porcine respiratory disease in Germany
Source: Emerg Microbes Infect. 2023 Aug 2;12(2):2239938. doi: 10.1080/22221751.2023.2239938 (PMC10402848; doi:10.1080/22221751.2023.2239938)
Supplement: Supplemental Material [file TEMI_A_2239938_SM7621.zip › supplemental_table3.xlsx]

## Sheet: supplemental table 3
Pathogen	Strain/Isolate	RTqPCRs (cq-values)											Diagnosis
		IAV									PRV1	SOV	IAV,
		M1.4	H1pdm	H1hu	H3hu	H1av	H3sw	N1all	N1pdm	N2			PRV1, SOV
PCV-1 (Porcines Circovirus Type 1)	352/5 (ORF)	neg	neg	neg	neg	neg	neg	neg	neg	neg	neg	neg	neg
PCV-2 (Porcines Circovirus Type 2)	pep 352%5	neg	neg	neg	neg	neg	neg	neg	neg	neg	neg	neg	neg
PEDV (Porcine Epidemic Diarrhea Coronavirus)	V215/78 RVB 0190	neg	neg	neg	neg	neg	neg	neg	neg	neg	neg	neg	neg
TGEV (Transmissible Gastroenteritis Coronavirus)	70 RVB 1158	neg	neg	neg	neg	neg	neg	neg	neg	neg	neg	neg	neg
PRRSV (Porcine Reproductive and Respiratory Syndrome Virus)	Cobbelsdorf	neg	neg	neg	neg	neg	neg	neg	neg	neg	neg	neg	neg
BRSV (Bovine respiratory syncytial virus)	Neumünster	neg	neg	neg	neg	neg	neg	neg	neg	neg	neg	neg	neg
Avian Influenza Virus (AIV) subtype H5Nx	A/turkey/Germany/8800/2021	19.81	neg	neg	neg	neg	neg	neg	neg	neg	neg	neg	neg
Avian Influenza Virus (AIV) subtype H7Nx	A/chicken/AR915/2015	16.76	neg	neg	neg	neg	neg	neg	neg	neg	neg	neg	neg
Avian Influenza Virus (AIV) subtype H9Nx	A/Turkey/Germany/AR142/2018	15.45	neg	neg	neg	neg	neg	neg	neg	neg	neg	neg	neg
Equine Influenza A Virus (EIV) subtype H3N8	A/equine/Miami/1/1963	19.54	neg	neg	neg	neg	neg	neg	neg	neg	neg	neg	neg
Influenza B Virus	AR215/15	neg	neg	neg	neg	neg	neg	neg	neg	neg	neg	neg	neg
Influenza C Virus	AR6877/16	neg	neg	neg	neg	neg	neg	neg	neg	neg	neg	neg	neg
Influenza D Virus	AR4484/16	neg	neg	neg	neg	neg	neg	neg	neg	neg	neg	neg	neg
Mycoplasma hyorhinis	GV04/9/92	neg	neg	neg	neg	neg	neg	neg	neg	neg	neg	neg	neg
Actinobacillus pleuropneumoniae	A03/1/98	neg	neg	neg	neg	neg	neg	neg	neg	neg	neg	neg	neg
