# Supplementary material for: Emergence of swine influenza A virus, porcine respirovirus 1 and swine orthopneumovirus in porcine respiratory disease in Germany
Source: Emerg Microbes Infect. 2023 Aug 2;12(2):2239938. doi: 10.1080/22221751.2023.2239938 (PMC10402848; doi:10.1080/22221751.2023.2239938)
Supplement: Supplemental Material [file TEMI_A_2239938_SM7621.zip › supplemental_table4.xlsx]

## Sheet: supplemental table 4A-C
(A)
Virus	RNA percentage	3plex RTqPCRs (Ct-values)
		H1pdm	H1hu	H3hu
H1pdm/H1hu	95/5	24.90	33.71	neg
H1pdm/H1hu	50/50	26.03	27.56	neg
H1pdm/H1hu	5/95	30.70	25.64	neg
H1pdm/H3hu	95/5	25.60	neg	34.56
H1pdm/H3hu	50/50	26.18	neg	27.13
H1pdm/H3hu	5/95	29.63	neg	24.19
H1hu/H3	95/5	neg	25.48	34.67
H1hu/H3	50/50	neg	27.98	26.58
H1hu/H3	5/95	neg	34.86	24.36
(B)
Virus	RNA percentage	2plex RTqPCRs (Ct-values)
		H1av	H3sw
H1av/H3	95/5	28.50	32.41
H1av/H3	50/50	29.38	28.84
H1av/H3	5/95	32.89	27.56
(C)
Virus	RNA percentage	3plex RTqPCRs (Ct-values)
		N1all	N1pdm	N2
N1pdm/N1av	95/5	27.65	22.83	neg
N1pdm/N1av	50/50	27.25	23.70	neg
N1pdm/N1av	5/95	26.96	27.20	neg
N1pdm/N2 (H3)	95/5	27.96	23.15	26.47
N1pdm/N2 (H3)	50/50	28.10	23.23	30.24
N1pdm/N2 (H3)	5/95	33.87	27.15	27.03
N1av/N2 (H3)	95/5	26.50	neg	35.50
N1av/N2 (H3)	50/50	28.07	neg	27.33
N1av/N2 (H3)	5/95	32.06	neg	26.53
