# Supplementary material for: Emergence of swine influenza A virus, porcine respirovirus 1 and swine orthopneumovirus in porcine respiratory disease in Germany
Source: Emerg Microbes Infect. 2023 Aug 2;12(2):2239938. doi: 10.1080/22221751.2023.2239938 (PMC10402848; doi:10.1080/22221751.2023.2239938)
Supplement: Supplemental Material [file TEMI_A_2239938_SM7621.zip › supplemental_table5.xlsx]

## Sheet: supplemental table 5 
Isolate identification		RTqPCRs (Ct-values)						RT-PCR/sequencing		Harmonized diagnosis
			3plex HA			2plex HA
Sample	Subtype	M1.2	H1pdm	H1hu	H3hu	H1av	H3sw	HA Full-length	NGS	HA
2021AI05061	H1avN1av	26.40	neg	neg	neg	25.95	neg	H1av	nd	H1av
2022AI01090	H1avN1av	24.48	neg	neg	neg	27.91	neg	H1av	H1av	H1av
2021AI05981	H1avN1av	24.07	neg	neg	neg	27.24	neg	H1av	H1av	H1av
2021AI05072	H1avN2	26.72	neg	neg	neg	25.37	neg	H1av	H1av	H1av
2022AI02262	H1avN2	24.5	neg	neg	neg	26.6	neg	H1av	H1av	H1av
2022AI02265	H1avN2	21.8	neg	neg	neg	22.5	neg	H1av	H1av	H1av
2021AI08934	H1huN2	24.35	neg	26.04	neg	neg	neg	H1hu	H1hu	H1hu
2021AI08942	H1huN2	26.79	neg	27.17	neg	neg	neg	H1hu	nd	H1hu
2022AI03534	H1huN2	29.35	neg	27.31	neg	neg	neg	H1hu	H1hu	H1hu
2021AI04462	H1pdmN1pdm	23.55	22.33	neg	neg	neg	neg	H1pdm	nd	H1pdm
2021AI08715	H1pdmN1	18.88	19.28	neg	neg	neg	neg	H1pdm	H1pdm	H1pdm
2021AI08714	H1pdmN1	23.44	23.68	neg	neg	neg	neg	H1pdm	nd	H1pdm
2021AI04886	H1pdmN2	22.75	22.53	neg	neg	neg	neg	H1pdm	H1pdm	H1pdm
A/swine/Germany/SIR5321/2017	H3N2	15.38	neg	neg	neg	neg	16.76	H3	H3	H3
A/swine/Denmark/SIR1299/2017	H3huN2	15.29	neg	neg	16.76	neg	neg	H3hu	H3hu	H3hu
2021AI04535	H1av/H1hu N1	23.54	neg	22.47	neg	24.13	neg	questionable	nd	H1av/H1hu N1
2021AI04538	H1av/H1hu N1	21.73	neg	23.16	neg	19.81	neg	questionable	nd	H1av/H1hu N1
Isolate identification		RTqPCRs (Ct-values)				RT-PCR/sequencing	Harmonized diagnosis
			3plex NA
Sample	Subtype	M1.2	N1all	N1pdm	N2	NGS	NA
2021AI05061	H1avN1av	26.40	24.48	neg	neg	nd	N1av
2022AI01090	H1avN1av	24.48	26.14	neg	neg	N1av	N1av
2021AI05981	H1avN1av	24.07	26.73	neg	neg	N1av	N1av
2021AI05072	H1avN2	26.72	neg	neg	27.75	N2	N2
2022AI02262	H1avN2	24.5	neg	neg	25.1	N2	N2
2022AI02265	H1avN2	21.8	neg	neg	21.9	N2	N2
2021AI08934	H1huN2	24.35	neg	neg	25.73	N2	N2
2021AI08942	H1huN2	26.79	neg	neg	28.01	nd	nd
2022AI03534	H1huN2	29.35	neg	neg	27.01	N2	N2
2021AI04462	H1pdmN1pdm	23.55	23.07	22.28	neg	nd	nd
2021AI08714	H1pdmN1	23.44	23.28	neg	neg	N1pdm	N1pdm
2021AI08715	H1pdmN1	18.88	18.61	neg	neg	N1	N1
2021AI04886	H1pdmN2	22.75	neg	neg	24.87	N2	N2
A/swine/Germany/SIR5321/2017	H3N2	15.38	neg	neg	16.88	N2	N2
A/swine/Denmark/SIR1299/2017	H3huN2	15.29	neg	neg	17.28	N2	N2
2021AI04535	H1av/H1hu N1	23.54	23.20	neg	neg	nd	H1av/H1hu N1
2021AI04538	H1av/H1hu N1	21.73	22.08	neg	neg	nd	H1av/H1hu N1
